# Supplementary material for: Mapping food surveillance chains through different sectors
Source: Front Public Health. 2023 Apr 18;11:1129851. doi: 10.3389/fpubh.2023.1129851 (PMC10151742; doi:10.3389/fpubh.2023.1129851)
Supplement: Supplementary file 1 [file Data_Sheet_1.ZIP]

Archive with 6 entries (6 files):
- LISTERIA - SECTION A.pdf
- LISTERIA - SECTION B.pdf
- LISTERIA - SECTION C.pdf
- SALMONELLA - SECTION A.pdf
- SALMONELLA - SECTION B.pdf
- SALMONELLA - SECTION C.pdf
